# Supplementary material for: Helical vasculogenesis driven by cell chirality
Source: Sci Adv. 2024 Feb 21;10(8):eadj3582. doi: 10.1126/sciadv.adj3582 (PMC10881055; doi:10.1126/sciadv.adj3582)
Supplement: Supplementary file 2 — Movies S1 to S4 [file sciadv.adj3582_movies_s1_to_s4.zip]

Archive with 4 entries (4 files):
- adj3582_movie_s1.mov
- adj3582_movie_s2.mov
- adj3582_movie_s3.mov
- adj3582_movie_s4.mov
